# Supplementary material for: Different Recognition of Protein Features Depending on Deep Learning Models: A Case Study of Aromatic Decarboxylase UbiD
Source: Biology (Basel). 2023 May 31;12(6):795. doi: 10.3390/biology12060795 (PMC10295083; doi:10.3390/biology12060795)
Supplement: Supplementary file 1 [file biology-12-00795-s001.zip]

Archive with 2 entries (2 files):
- Supplemental information.pdf
- Supplemental_information.xlsx
